# Supplementary material for: Enhancement of Thermal Management Performance of Copper Foil Using Additive–Free Graphene Coating
Source: Polymers (Basel). 2024 Jun 30;16(13):1872. doi: 10.3390/polym16131872 (PMC11244482; doi:10.3390/polym16131872)
Supplement: Supplementary file 1 [file polymers-16-01872-s001.zip]

Archive with 1 entries (1 files):
- polymers-3055225-supplementary.pdf
